# Supplementary material for: Novel Drug–Drug Cocrystalline Forms of Carbamazepine with Sulfacetamide: Preparation, Characterization, and In Vitro/In Vivo Performance Evaluation
Source: Pharmaceutics. 2025 May 21;17(5):678. doi: 10.3390/pharmaceutics17050678 (PMC12115326; doi:10.3390/pharmaceutics17050678)
Supplement: Supplementary file 1 [file pharmaceutics-17-00678-s001.zip]

Archive with 1 entries (1 files):
- pharmaceutics-3622362-supplementary.pdf
